# Supplementary material for: Body Mass Index Measured Repeatedly over 42 Years as a Risk Factor for Ischemic Stroke: The HUNT Study
Source: Nutrients. 2023 Feb 28;15(5):1232. doi: 10.3390/nu15051232 (PMC10005195; doi:10.3390/nu15051232)
Supplement: Supplementary file 1 [file nutrients-15-01232-s001.zip]

Archive with 1 entries (1 files):
- nutrients-2173852-supplementary.pdf
